# Supplementary material for: Spatial recovery of the murine gut microbiota after antibiotics perturbation
Source: mBio. 2024 Jun 4;15(7):e00707-24. doi: 10.1128/mbio.00707-24 (PMC11253616; doi:10.1128/mbio.00707-24)
Supplement: Table S1 — List of bacterial clusters identified by HiPR-FISH probes. [file mbio.00707-24-s0003.csv]

ASV_Cluster_ID	ASV_Cluster_Scientific_Name
1	Pseudoflavonifractor capillosus | Flavonifractor plautii | Intestinimonas butyriciproducens | Colidextribacter massiliensis | Lawsonibacter asaccharolyticus
2	[Clostridium] scindens | [Ruminococcus] gnavus | Gluceribacter canis | Faecalimonas umbilicata
3	Oscillibacter valericigenes 1
4	Oscillibacter valericigenes 2
5	Acetivibrio aldrichii | Acetivibrio alkalicellulosi
7	Butyrivibrio crossotus | Eisenbergiella massiliensis
8	Lacrimispora sphenoides | Lacrimispora indolis | Lacrimispora algidixylanolytica | Lacrimispora amygdalina
9	Kineothrix alysoides | Eisenbergiella massiliensis | Gluceribacter canis
13	Pseudoflavonifractor capillosus | Lawsonibacter asaccharolyticus
15	Lacrimispora amygdalina | Faecalimonas umbilicata
16	Blautia producta | Kineothrix alysoides | Eisenbergiella massiliensis
17	Herbinix hemicellulosilytica
18	Anaerotruncus rubiinfantis | Negativibacillus massiliensis
21	[Bacteroides] pectinophilus | Lachnoclostridium pacaense
22	Escherichia coli | Escherichia fergusonii | Shigella flexneri | Shigella sonnei
23	Lacrimispora sphenoides | Lacrimispora indolis
25	Duncaniella dubosii | Duncaniella freteri
30	Ligilactobacillus murinus
34	Kineothrix alysoides 3
35	[Clostridium] polysaccharolyticum 1
36	Eisenbergiella massiliensis 1
43	Limosilactobacillus reuteri
44	Faecalimonas umbilicata 1
46	Robinsoniella peoriensis | Anaerocolumna cellulosilytica
49	Eubacterium oxidoreducens | Roseburia hominis
55	Duncaniella freteri 2
56	Duncaniella dubosii 2
62	Blautia luti
63	Bacteroides thetaiotaomicron
69	Duncaniella freteri 1
71	Blautia luti | Kineothrix alysoides
72	Kineothrix alysoides 4
81	Lacrimispora amygdalina 1
83	Duncaniella dubosii 3
84	Duncaniella dubosii 1
91	Eubacterium xylanophilum | Anaerotaenia torta
97	Butyricicoccus pullicaecorum 1
98	Blautia hominis 1
104	Eubacterium xylanophilum 1
105	Eubacterium oxidoreducens 1
113	Enterocloster bolteae 1
120	Duncaniella dubosii 5
121	Duncaniella dubosii 4
133	Lachnoclostridium phytofermentans | Anaerotaenia torta
135	[Clostridium] colinum
143	Acetatifactor muris 1
145	Phocaeicola massiliensis
147	Marvinbryantia formatexigens 1
153	Roseburia intestinalis 1
155	Kineothrix alysoides 1
174	[Clostridium] scindens | Anaerotaenia torta
198	Bacteroides uniformis
204	Oscillibacter valericigenes 4
208	Amedibacillus dolichus 1
210	Duncaniella freteri 3
246	Christensenella hongkongensis 1
257	Marvinbryantia formatexigens 2
260	Alistipes putredinis
286	Oscillibacter valericigenes 3
314	Faecalicatena contorta 1
364	Eisenbergiella massiliensis 2
436	Eubacterium ruminantium
439	Lactobacillus johnsonii
