# Supplementary material for: Spatial recovery of the murine gut microbiota after antibiotics perturbation
Source: mBio. 2024 Jun 4;15(7):e00707-24. doi: 10.1128/mbio.00707-24 (PMC11253616; doi:10.1128/mbio.00707-24)
Supplement: Table S2 — List of bacteria with significantly different neighborhoods in recovery after antibiotic treatment. [file mbio.00707-24-s0004.csv]

	pValue	Treatment	Tissue	CenterBug	Neighbour_Bug	coefficient	R2	CenterBugName	p.adj
1	0.001	Ampicillin	COLON	63	Bacteroides thetaiotaomicron	-5.168358459	0.153297771	Bacteroides thetaiotaomicron	0.010666667
2	0.022	Vancomycin	COLON	56	Duncaniella dubosii 2	-18.6521673	0.128688953	Duncaniella dubosii 2	0.039111111
3	0.007	Vancomycin	COLON	71	Blautia luti | Kineothrix alysoides	-1.98628942	0.105859037	Blautia luti | Kineothrix alysoides	0.01792
4	0.032	Ampicillin	COLON	44	Pseudoflavonifractor capillosus | Lawsonibacter asaccharolyticus	1.087000995	0.100484887	Faecalimonas umbilicata 1	0.04995122
5	0.001	Vancomycin	COLON	15	Duncaniella freteri 1	7.627716571	0.099143193	Lacrimispora amygdalina | Faecalimonas umbilicata	0.010666667
6	0.002	Ampicillin	COLON	84	Pseudoflavonifractor capillosus | Lawsonibacter asaccharolyticus	2.339614877	0.097432041	Duncaniella dubosii 1	0.010666667
7	0.007	Ampicillin	COLON	71	Blautia luti | Kineothrix alysoides	1.80135031	0.091227405	Blautia luti | Kineothrix alysoides	0.01792
8	0.001	Ampicillin	CECUM	46	Robinsoniella peoriensis | Anaerocolumna cellulosilytica	10.69464463	0.089165638	Robinsoniella peoriensis | Anaerocolumna cellulosilytica	0.010666667
9	0.005	Vancomycin	CECUM	3	Marvinbryantia formatexigens 2	-23.09042736	0.087578068	Oscillibacter valericigenes 1	0.015238095
10	0.002	Ampicillin	CECUM	3	Oscillibacter valericigenes 1	13.06408008	0.085438262	Oscillibacter valericigenes 1	0.010666667
11	0.002	Ampicillin	COLON	120	Duncaniella dubosii 5	-3.714722473	0.084933134	Duncaniella dubosii 5	0.010666667
12	0.001	Vancomycin	COLON	364	Eisenbergiella massiliensis 2	3.802138783	0.068686575	Eisenbergiella massiliensis 2	0.010666667
13	0.01	Ampicillin	COLON	257	Marvinbryantia formatexigens 2	-1.68352077	0.066591651	Marvinbryantia formatexigens 2	0.021333333
14	0.003	Ampicillin	COLON	436	Eubacterium ruminantium	-1.392603559	0.065526703	Eubacterium ruminantium	0.012
15	0.011	Ampicillin	COLON	9	Kineothrix alysoides | Eisenbergiella massiliensis | Gluceribacter canis	-3.520328655	0.062254764	Kineothrix alysoides | Eisenbergiella massiliensis | Gluceribacter canis	0.022709677
16	0.004	Vancomycin	COLON	5	Acetivibrio aldrichii | Acetivibrio alkalicellulosi	3.068466751	0.061770472	Acetivibrio aldrichii | Acetivibrio alkalicellulosi	0.0128
17	0.01	Ampicillin	COLON	364	Eisenbergiella massiliensis 2	-2.186094605	0.05714541	Eisenbergiella massiliensis 2	0.021333333
18	0.002	Ampicillin	CECUM	121	Duncaniella dubosii 4	3.76998242	0.056922731	Duncaniella dubosii 4	0.010666667
19	0.008	Vancomycin	COLON	143	Acetatifactor muris 1	-0.100017696	0.052337054	Acetatifactor muris 1	0.019692308
20	0.002	Vancomycin	CECUM	121	Duncaniella dubosii 4	-49.250407	0.050701247	Duncaniella dubosii 4	0.010666667
21	0.013	Ampicillin	COLON	15	Duncaniella freteri 1	-6.973551305	0.049570205	Lacrimispora amygdalina | Faecalimonas umbilicata	0.024470588
22	0.012	Vancomycin	COLON	260	Alistipes putredinis	-2.159777728	0.049320714	Alistipes putredinis	0.023272727
23	0.003	Vancomycin	CECUM	63	Bacteroides thetaiotaomicron	0.53412011	0.04694071	Bacteroides thetaiotaomicron	0.012
24	0.009	Ampicillin	COLON	198	Bacteroides uniformis	-1.263648876	0.044463075	Bacteroides uniformis	0.021333333
25	0.003	Vancomycin	CECUM	155	Kineothrix alysoides 1	-2.648754505	0.043585171	Kineothrix alysoides 1	0.012
26	0.002	Vancomycin	CECUM	91	Eubacterium xylanophilum | Anaerotaenia torta	3.272033989	0.04174314	Eubacterium xylanophilum | Anaerotaenia torta	0.010666667
27	0.004	Ampicillin	CECUM	5	Duncaniella freteri 1	8.366271687	0.041683361	Acetivibrio aldrichii | Acetivibrio alkalicellulosi	0.0128
28	0.001	Vancomycin	CECUM	364	Eisenbergiella massiliensis 2	1.11537125	0.040913577	Eisenbergiella massiliensis 2	0.010666667
29	0.003	Ampicillin	CECUM	13	Pseudoflavonifractor capillosus | Lawsonibacter asaccharolyticus	2.538119502	0.040072771	Pseudoflavonifractor capillosus | Lawsonibacter asaccharolyticus	0.012
30	0.002	Ampicillin	CECUM	364	Roseburia intestinalis 1	0.468697205	0.03810149	Eisenbergiella massiliensis 2	0.010666667
31	0.006	Ampicillin	CECUM	63	Duncaniella dubosii 4	3.53484591	0.036788227	Bacteroides thetaiotaomicron	0.017454545
32	0.007	Ampicillin	CECUM	69	Duncaniella freteri 1	3.449912146	0.03601254	Duncaniella freteri 1	0.01792
33	0.004	Vancomycin	CECUM	13	Roseburia intestinalis 1	-0.215605488	0.03476109	Pseudoflavonifractor capillosus | Lawsonibacter asaccharolyticus	0.0128
34	0.004	Vancomycin	CECUM	436	Eubacterium ruminantium	1.303864844	0.034475106	Eubacterium ruminantium	0.0128
35	0.01	Vancomycin	CECUM	147	Roseburia intestinalis 1	0.172821513	0.033690073	Marvinbryantia formatexigens 1	0.021333333
36	0.031	Vancomycin	CECUM	71	Duncaniella freteri 1	-1.319340128	0.033666144	Blautia luti | Kineothrix alysoides	0.0496
37	0.012	Vancomycin	CECUM	83	Duncaniella dubosii 3	1.346778833	0.032122465	Duncaniella dubosii 3	0.023272727
38	0.03	Vancomycin	CECUM	208	Oscillibacter valericigenes 3	0.221876601	0.029337298	Amedibacillus dolichus 1	0.0496
39	0.023	Vancomycin	CECUM	257	Marvinbryantia formatexigens 2	-0.457343739	0.028740315	Marvinbryantia formatexigens 2	0.039783784
40	0.021	Vancomycin	CECUM	9	Duncaniella freteri 1	0.797897232	0.028694692	Kineothrix alysoides | Eisenbergiella massiliensis | Gluceribacter canis	0.0384
41	0.031	Vancomycin	CECUM	5	Acetivibrio aldrichii | Acetivibrio alkalicellulosi	2.013309122	0.026494178	Acetivibrio aldrichii | Acetivibrio alkalicellulosi	0.0496
